# Supplementary material for: The large X‐effect on secondary sexual characters and the genetics of variation in sex comb tooth number in Drosophila subobscura
Source: Ecol Evol. 2016 Dec 20;7(2):533–40. doi: 10.1002/ece3.2634 (PMC5243774; doi:10.1002/ece3.2634)
Supplement: Supplementary file 3 [file ECE3-7-533-s003.csv]

Chromosome	Location (cM)	Forward Primer	Reverse Primer	D. pseudoobscura gene name	D. melanogaster gene name
X	0	5? -TCTTACACTTCGCTTCCGCT-3?	5?-TCA GCGATTTTATGCGAGTG-3?	Dpse\GA22787	Dmel\wapl
X	11.9	5?-GACACGCAGCATGCAAATGTGAGTA-3?	5?-GTTGGATCAGCTCTGGTTACCAAAGC-3?	Dpse\GA22847	Dmel\Ilp6
X	45.39	5-CTGGGTGGAGTTGGCATGTCT -3?	5?-GGCTTGTCTTGTGCCACTAATAAGTAC- 3 ?	Dpse\GA30521	Dmel\Vsx1
X	202.45	5-GGTGCACTTTTAGAAGCATTTCTCAGCT-3	5-CGTCTCACACGACCCTTCTCG-3	Dpse\per	Dmel\per
X	72.39	5-GCTGGTCGTCCGTCGATTCAT-3	5-GGAGTTCTAGTTCTAGGACGATTTGTGG-3	Dpse\Atg5	Dmel\Atg5
X	85.51	5-GGAATCAATATCAAACACAGACAGCGACAC-3	5-GCAAGCGGAAATGCCTCATTCAC-3	Dpse\vnd	Dmel\vnd
X	72.39	5-TTGTCATGCTGCCAGTATCGGTTG-3	5-AAGACGCTGATGATAACGAGGATT-3	Dpse\AnnX	Dmel\AnxB10
X	198.71	5-CGTAACAGTGCTGTCACTAAGTGCGAG-3	5-TAGGCTCTGTCTGCTTGGTCC-3	Dpse\GA15272	Dmel\v
X	95.47	5-TCCAGGAAAGCGATTTAGTATTGACGG-3	5-CGTGCTTGAACGAAAATTCGTGAAGTG-3	Dpse\sesB	Dmel\sesB
X	139.05	5-CGCTGCTCTGCAGCATCGTAA-3	5-ACGAAGGCAAATCGATGAGCATCG-3	Dpse\GA22651	Dmel\l(1)1Bi
X	172.85	5-TACAGCGTAATTGTATTATCACACGACG-3	5-GTGCGTCCAGAGTAAGGTAAACAACAA-3	Dpse\GA10778	Dmel\Yp3
X	185.49	5-CACGACGTTGTAAAACGACGAACTGGAAGCTTTGCCATCCGTG-3	5-TGACTCTCTGCCAAGCAAGGC-3	Dpse\su(f)	Dmel\su(f)
X	233.07	5-CAGCAGACAGCAGGAATCGTTTCC-3	5-CTGCGCGTAATTTCTGAATGGAAAACTATGC-3	Dpse\GA22385	Dmel\z
U	NA	5? ? GTGCAGAAATGGCAGCGACTG ? 3?	5?- TCTGGAAATCGTTGCATACGCAGC- 3?	Dpse\GA16402	Dmel\scw
E	NA	5?- TCAAATTACAATAAAAACGAACGC-3?	5? ? GTTGTCGAGGCATTTGTTAG-3?	Dpse\Amyrel	Dmel\Amyrel
I/J	NA	5?-GCTGCCTTCGCAAATGAAAAACA-3?	5?-TTGTTTATCTGCAGAGTTGAGTACTGAGGAA-3?	Dpse\GA21114	Dmel\kto
O	NA	5?- ACTGATGGATCGCATGGAGCG ? 3?	5?-CTGGCTGTACCCGTAATTTGCCAC -3?	Dpse\Scr	Dmel\Scr
E	NA (extra marker to test for linkage)	5'-TCGGCTCTTGTCTGTGCGTTCT-3'	5'-TAAAGCGCTGCTGAGGTGTTCG-3'	Dpse\GA15851	Dmel\Tdc2
O	NA (extra marker to test for linkage)	5'-TCTTTGCTGCTTTTGGCACTTGA-3'	5'-CGAAGAAAATGAAACAACCAGCATTGAG-3'	Dpse\GA20720	Dmel\MED17
